# Supplementary material for: Changes in Evolutionary Developmental Control Points in the Amniote Limb May Explain Hyperphalangy
Source: Mol Biol Evol. 2025 Jun 9;42(6):msaf113. doi: 10.1093/molbev/msaf113 (PMC12164292; doi:10.1093/molbev/msaf113)
Supplement: msaf113_Supplementary_Data [file msaf113_supplementary_data.zip]

Archive with 2 entries (2 files):
- Supplementary Tables and Figures.docx
- Supplementary Tables Figures and information.pdf
